# Supplementary material for: Lysosomal TFEB‐TRPML1 Axis in Astrocytes Modulates Depressive‐like Behaviors
Source: Adv Sci (Weinh). 2024 Sep 12;11(41):2403389. doi: 10.1002/advs.202403389 (PMC11538709; doi:10.1002/advs.202403389)
Supplement: Supplementary file 2 — Supporting Data [file ADVS-11-2403389-s002.xlsx]

## Sheet: Figure 1-6
		Test	Sample size (n)	DESCRIPTIVE STATSDEGREES OF (AVERAGE,SEM)	P Value	DEGREES OF FREEDOM&F/t/U/R VALUE
Figure. 1C	Lysosome area/per cell	Kruskal-Wallis test followed by Dunn's multiple comparisons test	Ctrl=16	0.22976±0.2553	p=0.027
			Sus=22	0.31976±0.02184	Ctrl vs.Sus p=0.0385
			Res=14	0.24516±0.01963	Ctrl vs.Res p>0.9999
	Lysosome area/per cell	One way ANOVA followed by Dunnett’s post-hot test	Ctrl=25	0.242±0.01777	p=0.0858	F (2,46) = 2.592
			Sus=10	0.3034±0.02405	Ctrl vs.Sus p=0.0745
			Res=14	0.2396±0.01427	Ctrl vs.Res p=0.9977
Figure. 1E	Lysosome area of Aldh1l1-EGFP mice	One way ANOVA followed by Dunnett’s post-hot test	Ctrl=11	0.8003±0.06692	p=0.0487	F (2, 34) = 3.308
			Sus=19	1.143±0.08252	Ctrl vs.Sus p=0.0302
			Res=7	0.9473±0.1898	Ctrl vs.Res p=0.6073
Figure. 1F	Prkaa1	One way ANOVA followed by Dunnett’s post-hot test	Ctrl=10	1±0.08461	p=0.6486	F(2,27)=0.6159
			Sus=10	1.085±0.1183	Ctrl vs.Sus p=0.7733
			Res=10	1.130±0.09310	Ctrl vs.Res p=0.5599
	Prkaa2	One way ANOVA followed by Dunnett’s post-hot test	Ctrl=10	1±0.06389	p=0.1074	F (2,27) = 2.426
			Sus=10	0.9465±0.06653	Ctrl vs.Sus p=0.7950
			Res=10	1.147±0.06913	Ctrl vs.Res p=0.2234
	Ulk1	One way ANOVA followed by Dunnett’s post-hot test	Ctrl=10	1±0.07566	p=0.3814	F (2,27) = 0.9991
			Sus=10	1.128±0.1258	Ctrl vs.Sus p=0.6123
			Res=10	0.9152±0.1139	Ctrl vs.Res p=0.8005
	Lgals3	One way ANOVA followed by Dunnett’s post-hot test	Ctrl=10	1±0.1341	p=0.019	F (2,27) = 4.604
			Sus=10	2.081±0.3579	Ctrl vs.Sus p=0.0143
			Res=10	1.485±0.2116	Ctrl vs.Res p=0.3751
	Mtor	One way ANOVA followed by Dunnett’s post-hot test	Ctrl=10	1±0.07184	p=0.1134	F (2,27) = 2.362
			Sus=10	0.9021±0.06263	Ctrl vs.Sus p=0.5493
			Res=10	1.128±0.08474	Ctrl vs.Res p=0.3764
	Tfeb	One way ANOVA followed by Dunnett’s post-hot test	Ctrl=10	1±0.06106	p=0.8788	F (2,27) = 0.1298
			Sus=10	0.9863±0.09608	Ctrl vs.Sus p=0.9928
			Res=10	0.9333±0.1255	Ctrl vs.Res p=0.8462
	Mcoln1	Kruskal-Wallis test followed by Dunn's multiple comparisons test	Ctrl=10	1±0.03811	p=0.0377
			Sus=10	0.7862±0.04829	Ctrl vs.Sus p=0.0238
			Res=10	0.8753±0.09265	Ctrl vs.Res p=0.1873
	Atg6v1g2	Kruskal-Wallis test followed by Dunn's multiple comparisons test	Ctrl=10	1±0.02426	p=0.0920
			Sus=10	1.071±0.09217	Ctrl vs.Sus p>0.9999
			Res=10	1.183±0.07489	Ctrl vs.Res p=0.07
	P2rx4	One way ANOVA followed by Dunnett’s post-hot test	Ctrl=9	1±0.07195	p=0.9616	F (2,24) = 0.03922
			Sus=9	1.001±0.07428	Ctrl vs.Sus p>0.9999
			Res=9	1.025±0.07101	Ctrl vs.Res p=0.9570
	Map1lc3a	Kruskal-Wallis test followed by Dunn's multiple comparisons test	Ctrl=10	1±0.03451	p=0.4569
			Sus=10	0.9545±0.05966	Ctrl vs.Sus p=0.9227
			Res=10	1.141±0.1424	Ctrl vs.Res p>0.9999
	Atg4c	One way ANOVA followed by Dunnett’s post-hot test	Ctrl=10	1±0.07011	p=0.4336	F (2,27) = 0.8620
			Sus=10	0.95±0.08032	Ctrl vs.Sus p=0.9238
			Res=10	1.128±0.1344	Ctrl vs.Res p=0.6004
	Atg28	One way ANOVA followed by Dunnett’s post-hot test	Ctrl=10	1±0.05682	p=0.0933	F (2,27) = 2.593
			Sus=10	0.8885±0.08420	Ctrl vs.Sus p=0.5771
			Res=10	1.169±0.1133	Ctrl vs.Res p=0.3069
	Atg16l2	Kruskal-Wallis test followed by Dunn's multiple comparisons test	Ctrl=10	1±0.05428	p=0.0372
			Sus=10	1.255±0.1487	Ctrl vs.Sus p=0.3731
			Res=10	1.541±0.1560	Ctrl vs.Res p=0.0206
	Lamp1	One way ANOVA followed by Dunnett’s post-hot test	Ctrl=10	1±0.07883	p=0.7325	F (2,27) = 0.3150
			Sus=10	0.9329±0.04977	Ctrl vs.Sus p=0.7093
			Res=10	0.9358±0.09629	Ctrl vs.Res p=0.7273
	Rab7	Kruskal-Wallis test followed by Dunn's multiple comparisons test	Ctrl=10	1±0.02712	p=0.3225
			Sus=10	1.002±0.07308	Ctrl vs.Sus p>0.9999
			Res=10	1.163±0.09275	Ctrl vs.Res p=0.7756
	Tlr9	Kruskal-Wallis test followed by Dunn's multiple comparisons test	Ctrl=10	1±0.1108	p=0.0715
			Sus=10	1.375±0.1270	Ctrl vs.Sus p=1203
			Res=10	1.767±0.3030	Ctrl vs.Res p=0.0745
	Npc1	One way ANOVA followed by Dunnett’s post-hot test	Ctrl=10	1±0.06162	p=0.098	F (2,27) = 2.535
			Sus=10	0.9025±0.08271	Ctrl vs.Sus p=0.7168
			Res=10	1.195±0.125	Ctrl vs.Res p=0.2808
Figure. 1G	Relative MCOLN1 mRNA level in MDD	Mann Whitney test	Ctrl=22	1±0.039	p=0.0341
			MDD=18	0.8022±0.09098
Figure. 1H	Relative Mcoln1 mRNA level in CSDS	Kruskal-Wallis test followed by Dunn's multiple comparisons test	Ctrl=12	1±0.09057	p=0.027
			Sus=16	0.6104±0.06154	Ctrl vs.Sus p=0.015
			Res=12	0.8841±0.1642	Ctrl vs.Res p=0.4566
Figure. 1I	Correlation of Mcoln1 mRNA level and SI	Correlation	Ctrl=12		p=0.0334	R=0.1137
			Sus=16
			Res=12
Figure. 1K	Relative TRPML1 protein level in CSDS	One way ANOVA followed by Dunnett’s post-hot test	Ctrl=5	1±0.1171	p=0.019	F (2,16) = 5.129
			Sus=7	0.6637±0.04830	Ctrl vs.Sus p=0.0112
			Res=7	0.7557±0.06141	Ctrl vs.Res p=0.0627
Figure. 1M	Relative TRPML1 protein level in atrocytes (left)	One way ANOVA followed by Dunnett’s post-hot test	0h=6	1±0.1119	p=0.0003	F (4,23) = 8.053
			4h=6	1.143±0.1664	Ctrl vs.4h p=0.4897
			12=6	0.7929±0.1664	Ctrl vs.12h p=0.4897
			24h=5	0.4199±0.151	Ctrl vs.24h p=0.023
			48h=5	0.1817±0.06158	Ctrl vs.48h p=0.0017
	Relative TRPML1 protein level in neurons (right)	One way ANOVA followed by Dunnett’s post-hot test	0h=6	1±0.0383	p=0.5726	F (4,24) = 0.7423
			4h=6	0.8328±0.0999	Ctrl vs.4h p=0.6551
			12h=6	0.8416±0.1256	Ctrl vs.12h p=0.6948
			24h=6	0.7411±0.1612	Ctrl vs.24h p=0.292
			48h=5	0.8679±0.06764	Ctrl vs.48h p=0.8285
Figure. 2B	Relative TRPML1 protein level in TRPML1 AcKO mice	Unpaired t test,two tailed	Ctrl=3	1±0.1651	p=0.0425	t(4)=2.937
			TRPML1 AcKO=3	0.5006±0.04065
Figure. 2C	FST of TRPML1 AcKO mice	Unpaired t test,two tailed	Ctrl=12	115.6±16.06	p=0.0383	t(21)=2.211
			TRPML1 AcKO=11	162.5±13.54
Figure. 2D	SSDS of TRPML1 AcKO mice	Two-way ANOVA followed by Sidak's multiple comparisons test	Ctrl=11	Pre:74.333±7.881	Pre vs. Post p=0.9298	Interaction p=0.0026 F (1,17) = 12.44
				Post:76.803±7.183
			TRPML1 AcKO=8	Pre:67.85±5.544	Pre vs. Post p=0.0009
				Post:31.292±11.916
Figure. 2E	EPM of TRPML1 AcKO mice	Unpaired t test,two tailed	Ctrl=12	Ctrl-open arm: 79.24±14.52	Ctrl vs. TRPML1 AcKO p=0.6214	t(21)=0.5013
				TRPML1 AcKO-open arm: 89.16±13.24
			TRPML1 AcKO=11	Ctrl-closed arm: 176.1±15.49	Ctrl vs. TRPML1 AcKO p=0.7104	t(21)=0.3764
				TRPML1 AcKO-closed arm: 168.5±12.67
Figure. 2F	OFT of TRPML1 AcKO mice	Unpaired t test,two tailed	Ctrl=12	Ctrl-Total distance: 646.3±58.55	Ctrl vs. TRPML1 AcKO p=0.9267	t(21)=0.09306
				TRPML1 AcKO-Total distance: 654.7±70.55
			TRPML1 AcKO=11	Ctrl-Center time: 27.69±5.871	Ctrl vs. TRPML1 AcKO p=0.7313	t(21)=0.3481
				TRPML1 AcKO-Center time: 30.48±5.389
Figure. 2H	Relative TRPML1 protein level in TRPML1 NcKO mice	Unpaired t test,two tailed	Ctrl=6	1±0.1274	Ctrl vs. TRPML1 NcKO p=0.043	t(9)=2.354
			TRPML1 NcKO=5	0.6294±0.07795
Figure. 2I	FST of TRPML1 NcKO mice	Unpaired t test,two tailed	Ctrl=13	128.3±9.177	Ctrl vs. TRPML1 NcKO p=0.3568	t(34)=0.9396
			TRPML1 NcKO=13	116.2±9.055
Figure. 2J	SSDS of TRPML1 NcKO mice	Two-way ANOVA followed by Sidak's multiple comparisons test	Ctrl=12	Pre:60.856±5.208	Pre vs. Post p=0.9846	Interaction p=0.5037 F (1,22) = 0.4621
				Post:62.378±8.21
			TRPML1 NcKO=12	Pre:66.807±7.394	Pre vs. Post p=0.6756
				Post:59.076±5.468
Figure. 2K	EPM of TRPML1 NcKO mice	Unpaired t test,two tailed	Ctrl=13	Ctrl-open arm: 70.02±14.09	Ctrl vs. TRPML1 NcKO p=0.4275	t(24)=0.8071
				TRPML1 NcKO-open arm: 56.51±9.03
			TRPML1 NcKO=13	Ctrl-closed arm: 181.7±16.75	Ctrl vs. TRPML1 NcKO p=0.1905	t(24)=1.347
				TRPML1 NcKO-closed arm: 208.1±10.12
Figure. 2L	OFT of TRPML1 NcKO mice	Unpaired t test,two tailed	Ctrl=13	Ctrl-Total distance: 757.4±108.6	Ctrl vs. TRPML1 NcKO p=0.7079	t(24)=0.3792
				TRPML1 NcKO-Total distance: 818.1±117.8
			TRPML1 NcKO=13	Ctrl-Center time: 20.84±2.995	Ctrl vs. TRPML1 NcKO p=0.3927	t(24)=0.8704
				TRPML1 NcKO-Center time: 16.9±3.4
Figure. 3C	Relative TRPML1 protein level in GFAP/PFC△ML1 mice	Unpaired t test,two tailed	EGFP=5	1±0.03656	EGFP vs. GFAP/PFC△ML1 p=0.025	t(8)=2.75
			GFAP/PFC△ML1=5	0.7243±0.08945
Figure. 3D	FST of GFAP/PFC△ML1 mice	Unpaired t test,two tailed	EGFP=16	109.6±9.016	EGFP vs. GFAP/PFC△ML1 p=0.0058	t(28)=2.99
			GFAP/PFC△ML1=14	148±9.082
Figure. 3E	SSDS of GFAP/PFC△ML1 mice	Two-way ANOVA followed by Sidak's multiple comparisons test	EGFP=15	EGFP-Pre: 62.221±4.393	Pre vs. Post p=0.9669	Interaction p=0.0245 F (1,26) = 5.699
				EGFP-Post: 63.571±6.056
			GFAP/PFC△ML1=13	GFAP/PFC△ML1-Pre: 61.757±3.791	Pre vs. Post p=0.0105
				GFAP/PFC△ML1-Post: 42.751±5.537
Figure. 3F	EPM of GFAP/PFC△ML1 mice	Unpaired t test,two tailed	EGFP=16	EGFP-open arm: 97.48±14.78	EGFP vs. GFAP/PFC△ML1 p=0.1734	t(28)=1.397
				GFAP/PFC△ML1-open arm: 72.08±10.13
			GFAP/PFC△ML1=14	EGFP-closed arm: 137.9±12.59	EGFP vs. GFAP/PFC△ML1 p=0.1921	t(28)=1.337
				GFAP/PFC△ML1-closed arm: 159.6±9.677
Figure. 3G	OFT of GFAP/PFC△ML1 mice	Unpaired t test,two tailed	EGFP=16	EGFP-Total distance: 1100±76	EGFP vs. GFAP/PFC△ML1 p=0.8262	t(28)=0.2216
				GFAP/PFC△ML1-Total distance: 1172±79.48
			GFAP/PFC△ML1=14	EGFP-Center time: 44.04±6.232	EGFP vs. GFAP/PFC△ML1 p=0.4196	t(28)=0.8192
				GFAP/PFC△ML1-Center time: 37.74±4.076
Figure. 3J	Relative TRPML1 protein level in TRPML1 AcKO +TRPML1 mice	Mann Whitney test	TRPML1 AcKO+EGFP=4	1±0.01766	p=0.0286
			TRPML1 AcKO+TRPML1=4	1.489±0.2628
Figure. 3k	FST of TRPML1 AcKO +TRPML1 mice	One way ANOVA followed by Tukey's multiple comparisons test	Ctrl+EGFP=10	Ctrl+EGFP: 111.3±10.04	p=0.0016	F (2, 26) = 8.307
			TRPML1 AcKO+EGFP=9	TRPML1 AcKO+EGFP: 155.2±7.121	Ctrl+EGFP vs. TRPML1 AcKO+EGFP p=0.0013
			TRPML1 AcKO+TRPML1=10	TRPML1 AcKO+TRPML1: 125.1±4.806	TRPML1 AcKO+EGFP vs. TRPML1 AcKO+TRPML1 p=0.0283
Figure. 3L	SSDS of TRPML1 AcKO +TRPML1 mice	Two-way ANOVA followed by Sidak's multiple comparisons test	Ctrl+EGFP=9	Ctrl+EGFP-Pre: 61.184±5.645	Pre vs. Post p=0.2998	Interaction p=0.0043 F (2,28) = 6.678
				Ctrl+EGFP-Post: 72.972±7.586
			TRPML1 AcKO+EGFP=11	TRPML1 AcKO+EGFP-Pre: 71.128±4.741	Pre vs. Post p=0.0207
				TRPML1 AcKO+EGFP-Post: 52.192±4.925
			TRPML1 AcKO+TRPML1=11	TRPML1 AcKO+TRPML1-Pre: 68.372±5.069	Pre vs. Post p=0.3895
				TRPML1 AcKO+TRPML1-Post: 77.949±7.421
Figure. 3M	EPM of TRPML1 AcKO +TRPML1 mice	One way ANOVA followed by Tukey's multiple comparisons test	Ctrl+EGFP=11	Ctrl+EGFP-Open arm: 84.65±14.76	p=0.8964	F (2, 26) = 0.1098
				TRPML1 AcKO+EGFP-Open arm: 95.18±22	Ctrl+EGFP vs. TRPML1 AcKO+EGFP p=0.9266
			TRPML1 AcKO+EGFP=9	TRPML1 AcKO+TRPML1-Open arm: 82.21±24.72	TRPML1 AcKO+EGFP vs. TRPML1 AcKO+TRPML1 p=0.9003
				Ctrl+EGFP-Closed arm: 168.5±14.76	p=0.9982	F (2, 26) = 0.001849
			TRPML1 AcKO+TRPML1=9	TRPML1 AcKO+EGFP-Closed arm: 170.3±24.38	Ctrl+EGFP vs. TRPML1 AcKO+EGFP p=0.9983
				TRPML1 AcKO+TRPML1-Closed arm: 170±31.71	TRPML1 AcKO+EGFP vs. TRPML1 AcKO+TRPML1 p>0.9999
Figure. 3N	OFT of TRPML1 AcKO +TRPML1 mice	One way ANOVA followed by Tukey's multiple comparisons test	Ctrl+EGFP=10	Ctrl+EGFP-Total distance: 961.2±156.3	p=0.3495	F (2, 29) = 1.090
				TRPML1 AcKO+EGFP-Total distance: 715±96.63	Ctrl+EGFP vs. TRPML1 AcKO+EGFP p=0.3461
			TRPML1 AcKO+EGFP=11	TRPML1 AcKO+TRPML1-Total distance: 894.4±111.5	TRPML1 AcKO+EGFP vs. TRPML1 AcKO+TRPML1 p=0.5479
				Ctrl+EGFP-Center time: 10.39±1.8	p=0.2891	F (2, 29) = 1.296
			TRPML1 AcKO+TRPML1=11	TRPML1 AcKO+EGFP-Center time: 11.73±2.127	Ctrl+EGFP vs. TRPML1 AcKO+EGFP p=0.9134
				TRPML1 AcKO+TRPML1-Center time: 15.48±2.82	TRPML1 AcKO+EGFP vs. TRPML1 AcKO+TRPML1 p=0.4852
Figure. 4B	Lysosome number	Unpaired t test,two tailed	Ctrl=12	Ctrl: 5.25±0.7084	Ctrl vs. TRPML1 AcKO p=0.0089	t(21)=2.881
			TRPML1 AcKO=11	TRPML1 AcKO: 8.364±0.8232
	Lysosome area	Unpaired t test,two tailed	Ctrl=12	Ctrl: 0.2338±0.02617	Ctrl vs. TRPML1 AcKO p=0.0391	t(21)=2.201
			TRPML1 AcKO=11	TRPML1 AcKO: 0.325±0.03256
Figure. 4D	Relative TRPML1 protein level in Cre astrocytes	Unpaired t test,two tailed	Ctrl=5	Ctrl: 1± 0.1078	Ctrl vs. Cre p=0.0218	t(8)=2.84
			Cre=5	Cre: 0.6838±0.02766
Figure. 4F	Relative AP level in Cre astrocytes	Unpaired t test,two tailed	Ctrl=6	Ctrl: 1± 0.03126	Ctrl vs. Cre p=0.0131	t(10)=3.011
			Cre=6	Cre: 0.7319±0.08339
Figure. 4G	Relative β-Gal level in Cre astrocytes	Unpaired t test,two tailed	Ctrl=6	Ctrl: 1± 0.06396	Ctrl vs. Cre p=0.0002	t(10)=5.541
			Cre=6	Cre: 0.5451±0.05149
Figure. 4H	Relative ATP level in Cre astrocytes	Unpaired t test,two tailed	Ctrl=6	Ctrl: 1± 0.1031	Ctrl vs. Cre p=0.0002	t(10)=5.671
			Cre=6	Cre: 0.3160±0.06255
Figure. 4I	Relative AP level in astrocytes	Kruskal-Wallis test followed by Dunn's multiple comparisons test	Ctrl=8	Ctrl: 1±0.01441	p=0.0012
			ML-SA1=7	ML-SA1: 1.227±0.05332	Ctrl vs. ML-SA1 p=0.0096
			ML-SA1+BAPTA-AM=7	ML-SA1+BAPTA-AM: 1.022±0.02803	ML-SA1 vs. ML-SA1+BAPTA-AM p=0.0119
	Relative ATP level in astrocytes	One way ANOVA followed by Tukey's multiple comparisons test	Ctrl=8	Ctrl: 1±0.03595	p=0.007	F (2, 19) = 6.523
			ML-SA1=7	ML-SA1: 1.201±0.04862	Ctrl vs. ML-SA1 p=0.0104
			ML-SA1+BAPTA-AM=7	ML-SA1+BAPTA-AM: 1.012±0.04756	ML-SA1 vs. ML-SA1+BAPTA-AM p=0.0199
Figure. 4J	Relative ATP level in astrocytes	One way ANOVA followed by Tukey's multiple comparisons test	Ctrl=6	Ctrl: 1±0.05214	p=0.0103	F (2, 15) = 6.306
			ML-SA1=6	ML-SA1: 1.32±0.1048	Ctrl vs. ML-SA1 p=0.0249
			ML-SA1+Vacuolin-1=6	ML-SA1+Vacuolin-1: 0.9763±0.06194	ML-SA1 vs. ML-SA1+Vacuolin-1 p=0.0161
Figure. 4K	Relative ATP level in astrocytes treated with ML-SI3	Unpaired t test,two tailed	Ctrl=6	Ctrl: 1± 0.04751	Ctrl vs. ML-SI3 p<0.0001	t(10)=8.008
			Cre=6	ML-SI3: 0.5424±0.03176
Figure. 4L	Relative ATP level in TRPML1 AcKO mice	Wilcoxon matched-pairs signed rank test	Ctrl=6	1±0.05102	Ctrl vs. TRPML1 AcKO p=0.0313
			TRPML1 AcKO=6	0.8642±0.07438
Figure. 4Q	ATP release of TRPML1 AcKO mice	Two-way ANOVA followed by Sidak's multiple comparisons test	Ctrl=7	Ctrl-Pre: 2.741±0.166	Pre vs. Post p=0.9913	Interaction p<0.0001 F (1,10) = 46.62
				Ctrl-Post: 2.79±0.348
			TRPML1 AcKO=5	TRPML1 AcKO-Pre: 2.021±0.359	Pre vs. Post p<0.0001
				TRPML1 AcKO-Post: -2.727±0.285
Figure. 4R	FST of C57/BL6J mice treated with ML-SI3	Unpaired t test,two tailed	Ctrl=12	Ctrl: 100.2± 8.2	Ctrl vs. ML-SI3 p=0.0281	t(22)=2.351
			Cre=12	ML-SI3: 128.6±8.84
Figure. 4S	FST of TRPML1 AcKO +ATP mice	One way ANOVA followed by Tukey's multiple comparisons test	Ctrl=14	Ctrl: 119.3±7.91	p=0.0152	F (2, 33) = 4.768
			TRPML1 AcKO+saline=11	TRPML1 AcKO+saline: 152±9.56	Ctrl vs. TRPML1 AcKO+saline p=0.0229
			TRPML1 AcKO+ATP=11	TRPML1 AcKO+ATP: 119.8±7.703	TRPML1 AcKO+saline vs. TRPML1 AcKO+ATP p=0.0363
Figure. 5A	Relative TFEB protein level in CSDS mice	One way ANOVA followed by Dunnett’s post-hot test	Ctrl=5	Ctrl: 1±0.08634	p=0.0029	F (2, 14) = 9.140
			Sus=6	Sus: 0.6126±0.05576	Ctrl vs.Sus p=0.0014
			Res=6	Res: 0.7934±0.04868	Ctrl vs.Res p=0.0684
Figure. 5B	Relative TRPML1 protein level in atrocytes (left)	One way ANOVA followed by Dunnett’s post-hot test	Ctrl=5	1±0.04126	p<0.0001	F (4, 20) = 24.02
			4h=5	1.231±0.1541	Ctrl vs.4h p=0.2144
			12h=5	0.3265±0.05399	Ctrl vs.12h p<0.0001
			24h=5	0.4186±0.06793	Ctrl vs.24h p=0.0005
			48h=5	0.3299±0.06693	Ctrl vs.48h p<0.0001
	Relative TRPML1 protein level in neurons (right)	One way ANOVA followed by Dunnett’s post-hot test	Ctrl=6	1±0.06896	p=0.14	F (4, 25) = 1.910
			4h=6	0.6268±0.1040	Ctrl vs.4h p=0.0567
			12h=6	0.7873±0.1383	Ctrl vs.12h p=0.416
			24h=6	0.7852±0.113	Ctrl vs.24h p=0.4072
			48h=6	0.6795±0.07855	Ctrl vs.48h p=0.1184
Figure. 5D	Nucleus:cytoplasm ratio of Tfeb Fluorescence intensity	Kruskal-Wallis test followed by Dunn's multiple comparisons test	Ctrl=30	0.133±0.01024	p<0.0001
			4h=34	0.272±0.04045	Ctrl vs.4h p=0.0248
			12h=29	0.0943±0.008229	Ctrl vs.12h p=0.0287
			24h=26	0.09108±0.00429	Ctrl vs.24h p=0.0494
			48h=29	0.09645±0.01263	Ctrl vs.48h p=0.0077
Figure. 5E	Relative pTFEB (S211) protein level in astrocytes	One way ANOVA followed by Dunnett’s post-hot test	Ctrl=5	1±0.05874	p=0.0045	F (4, 20) = 5.288
			4h=5	0.5922±0.08227	Ctrl vs.4h p=0.0125
			12h=5	0.4664±0.08311	Ctrl vs.12h p=0.0012
			24h=5	0.6568±0.08128	Ctrl vs.24h p=0.0387
			48h=5	0.5947±0.1206	Ctrl vs.48h p=0.0131
Figure. 5F	ChIP-PCR	Mann Whitney test	n=4	TFEB: 0.4015±0.1148	TFEB vs. IgG p=0.0286
				IgG: 0.01068±0.01068
				Input: 1±0
Figure. 5G	Relative TRPML1 protein level in TFEB-Cre astrocytes	Unpaired t test,two tailed	Ctrl=5	1±0.1197	p=0.0248	t(8)=2.756
			TFEB-Cre=5	0.6319±0.05917
Figure. 5I	Lysosome size of TFEB-Cre astrocytes	Mann Whitney test	Ctrl=44	52.11±5.032	p=0.0723
			TFEB-Cre=48	68.69±6.862
		Mann Whitney test	Ctrl=44	2.75±0.508	p<0.0001
			TFEB-Cre=48	8.854±1.291
		Mann Whitney test	Ctrl=44	0.4091±0.123	p=0.0435
			TFEB-Cre=48	0.8125±0.1727
		Mann Whitney test	Ctrl=44	0.02273±0.02273	p=0.0955
			TFEB-Cre=48	0.1667±0.06876
Figure. 5J	ATP release of TFEB-Cre astrocytes	One way ANOVA followed by Tukey's multiple comparisons test	Ctrl=6	1±0.1617	p<0.0001	F (2, 14) = 25.78
			TFEB-Cre=6	0.2848±0.099	Ctrl vs.TFEB-Cre p=0.0034
			TFEB-Cre+ML-SA1=5	1.618±0.1117	TFEB-Cre vs.TFEB-Cre+ML-SA1 p<0.0001
Figure. 5L	Relative TFEB protein level in TFEB-OE cells	Unpaired t test,two tailed	Ctrl=6	1±0.09807	p=0.0028	t(10)=3.936
			TFEB-OE=6	1.778±0.1715
	Relative TRPML1 protein level in TFEB-OE cells	Unpaired t test,two tailed	Ctrl=6	1±0.04478	p=0.0008	t(10)=4.71
			TFEB-OE=6	1.49±0.09401
Figure. 5M	ATP release of astrocytes	One way ANOVA followed by Tukey's multiple comparisons test	Ctrl=6	1±0.04913	p=0.0001	F (2, 15) = 17.30
			C1=6	1.655±0.148	Ctrl vs.C1 p=0.0013
			C1+ML-SI3=6	0.8352±0.09127	C1 vs.C1+ML-SI3 p=0.0002
Figure. 6C	Relative TFEB protein level in TFEB-cKO mice	Mann Whitney test	Ctrl=4	1±0.02087	p=0.0286
			TFEB-cKO=4	0.5588±0.09187
Figure. 6D	FST of TFEB-cKO mice	Unpaired t test,two tailed	Ctrl=7	97.67±14.3	p=0.0124	t(14)=2.8
			TFEB-cKO=9	148.7±11.62
Figure. 6E	SSDS of TFEB-cKO mice	Two-way ANOVA followed by Sidak's multiple comparisons test	Ctrl=7	Ctrl-Pre: 83.634±2.999	Pre vs. Post p=0.5994	Interaction p=0.0112 F (1, 13) = 8.712
				Ctrl-Post: 92.651±6.195
			TFEB-cKO=8	TFEB-cKO-Pre: 91.405±6.618	Pre vs. Post p=0.011
				TFEB-cKO-Post: 61.425±9.416
Figure. 6F	OFT of TFEB cKO mice	Unpaired t test,two tailed	Ctrl=7	Ctrl-Total distance: 1003±98.12	Ctrl vs. TFEB cKO p=0.8057	t(14)=0.2507
				TFEB cKO-Total distance: 1039±97.03
		Unpaired t test,two tailed	TFEB-cKO=9	Ctrl-Center time: 34.42±4.436	Ctrl vs. TFEB cKO p=0.1066	t(14)=1.724
				TFEB cKO-Center time: 50.98±7.692
Figure. 6G	EPM of TFEB cKO mice	Unpaired t test,two tailed	Ctrl=7	Ctrl-open arm: 43.42±9.446	Ctrl vs. TFEB cKO p=0.9523	t(14)=0.06089
				TFEB cKO-open arm: 44.22±8.963
		Unpaired t test,two tailed	TFEB-cKO=9	Ctrl-closed arm: 196.3±16.06	Ctrl vs. TFEB cKO p=0.5522	t(14)=0.6091
				TFEB cKO-closed arm: 207.4±10.16
Figure. 6I	Relative TFEB protein level in GFAP/PFC△EB mice	Unpaired t test,two tailed	EGFP=4	EGFP: 1±0.1062	EGFP vs. GFAP/PFC△EB p=0.0085	t(6)=3.845
			GFAP/PFC△EB=4	GFAP/PFC△EB: 0.5482±0.05024
Figure. 6J	FST of GFAP/PFC△EB mice	Unpaired t test,two tailed	EGFP=10	EGFP: 105.1±11.64	EGFP vs. GFAP/PFC△EB p=0.0423	t(17)=2.196
			GFAP/PFC△EB=9	GFAP/PFC△EB: 139.4±10.23
Figure. 6K	SSDS of GFAP/PFC△EB mice	Two-way ANOVA followed by Sidak's multiple comparisons test	EGFP=10	EGFP-Pre: 65.316±4.889	Pre vs. Post p=0.6129	Interaction p=0.0113 F (1, 17) = 8.075
				EGFP-Post: 58.612±4.908
			GFAP/PFC△EB=9	GFAP/PFC△EB-Pre: 78.92±6.527	Pre vs. Post p=0.0004
				GFAP/PFC△EB-Post: 41.649±7.325
Figure. 6M	Relative TRPML1 protein level in TFEB cKO+TRPML1 mice	Unpaired t test,two tailed	Ctrl=6	1±0.04681	p=0.0178	t(9)=2.894
			DIO-Mcoln1=5	1.166±0.02747
Figure. 6N	FST of TFEB cKO + TRPML1 mice	One way ANOVA followed by Tukey's multiple comparisons test	Ctrl+EGFP=9	112±8.961	p=0.0218	F (2, 24) = 4.508
			TFEB cKO+EGFP=10	114.5±7.189	Ctrl+EGFP vs. TFEB cKO+EGFP p=0.0392
			TFEB cKO+TRPML1=8	112.2±11.33	TFEB cKO+EGFP vs. TFEB cKO+TRPML1 p=0.0481
Figure. 6O	SSDS of TFEB cKO +TRPML1 mice	Two-way ANOVA followed by Sidak's multiple comparisons test	Ctrl+EGFP=8	Ctrl+EGFP-Pre: 68.008±11.55	Pre vs. Post p=0.5816	Interaction p=0.0118 F (2, 20) = 4.877
				Ctrl+EGFP-Post: 56.499±8.197
			TFEB cKO+EGFP=8	TFEB cKO+EGFP+EGFP-Pre: 62.811±7.517	Pre vs. Post p=0.0189
				TFEB cKO+EGFP+EGFP-Post: 33.066±10.18
			TFEB cKO+TRPML1=7	TFEB cKO+EGFP+TRPML1-Pre: 52.882±5.805	Pre vs. Post p=0.433
				TFEB cKO+EGFP+TRPML1-Post: 67.648±9.286

## Sheet: Figure S1-10
		Test	Sample size (n)	DESCRIPTIVE STATSDEGREES OF (AVERAGE,SEM)	P Value	DEGREES OF FREEDOM&F/t/U/R VALUE
Figure. S1B	SI ratio of mice	One way ANOVA followed by Dunnett’s post-hot test	Ctrl=4	1.211±0.07309	p=0.0019	F (2, 12) = 11.04
			Sus=6	0.7196±0.04581	Ctrl vs.Sus p=0.0109
			Res=5	1.319± 0.1551	Ctrl vs.Res p=0.4871
Figure. S1C	Lysosome number/per cell	Kruskal-Wallis test followed by Dunn's multiple comparisons test	Ctrl=16	4.4386±0.2230	p=0.0007
			Sus=22	7.2186±0.5636	Ctrl vs.Sus p=0.0003
			Res=14	5.7146±0.6327	Ctrl vs.Res p=0.2416
Figure. S1D	Lysosome number/per cell	Kruskal-Wallis test followed by Dunn's multiple comparisons test	Ctrl=25	4.8±0.4123	p=0.9137
			Sus=10	4.6±0.6532	Ctrl vs.Sus p>0.9999
			Res=14	4.857±0.5012	Ctrl vs.Res p>0.9999
Figure. S1E	Lysosome number of Aldh1l1-EGFP mice	One way ANOVA followed by Dunnett’s post-hot test	Ctrl=11	103.2±13.64	p=0.2583	F (2, 34) = 1.409
			Sus=19	114.7±12.59	Ctrl vs.Sus p=0.8317
			Res=7	150.9±33.81	Ctrl vs.Res p=0.1907
Figure. S1F	Relative protein levels of lamp1 in CSDS mice	One way ANOVA followed by Dunnett’s post-hot test	Ctrl=9	1±0.07098	p=0.0146	F (2, 23) = 5.111
			Sus=9	1.526±0.163	Ctrl vs.Sus p=0.0124
			Res=8	1.443±0.1289	Ctrl vs.Res p=0.042
Figure. S1G	Relative Lgals3 mRNA level in MDD	Unpaired t test,two tailed	Ctrl=22	1±0.1063	p=0.0003	t(38)=3.967
			MDD=18	0.4513±0.08046
Figure. S1H	Correlation of protein levels and SI	Correlation	Ctrl=5		p=0.0487	R=0.2096
			Sus=7
			Res=7
Figure. S1J	Relative protein levels of astrocytic TRPML1 in CSDS mice	One way ANOVA followed by Dunnett’s post-hot test	Ctrl=4	1±0.1154	p=0.0071	F (2, 9) = 8.996
			Sus=4	0.49±0.07315	Ctrl vs.Sus p=0.0086
			Res=4	0.5066±0.09659	Ctrl vs.Res p=0.0103
Figure. S1K	Relative TRPML1 protein level in the mPFC	One way ANOVA followed by Dunnett’s post-hot test	Ctrl=4	1±0.02495	p=0.0051	F (2, 9) = 10.2
			Sus=4	0.8071±0.04325	Ctrl vs.Sus p=0.0029
			Res=4	0.8967±0.01722	Ctrl vs.Res p=0.0709
	Relative TRPML1 protein level in mPFC astrocytes	One way ANOVA followed by Dunnett’s post-hot test	Ctrl=4	1±0.04222	p=0.0074	F (2, 9) = 0.7696
			Sus=4	0.7513±0.05819	Ctrl vs.Sus p=0.0046
			Res=4	0.8369±0.01498	Ctrl vs.Res p=0.0422
Figure. S2A	Relative TRPML1 protein level in BV2 microglia	One way ANOVA followed by Dunnett’s post-hot test	Ctrl=6	1±0.04718	p=0.341	F (4, 25) = 1.186
			4h=6	1.03±0.03602	Ctrl vs.4h p=0.9897
			12h=6	1.046±0.07342	Ctrl vs.12h p=0.9539
			24h=6	1.056±0.0612	Ctrl vs.24h p=0.9109
			48h=6	1.172±0.07374	Ctrl vs.48h p=0.1641
Figure. S2B	Relative TRPML1 protein level in mPFC microglia	One way ANOVA followed by Dunnett’s post-hot test	Ctrl=4	1±0.1516	p=0.4914	F (2, 9) = 0.7696
			Sus=4	0.9749±0.3056	Ctrl vs.Sus p=0.9587
			Res=4	1.493±0.465	Ctrl vs.Res p=0.541
Figure. S3B	Western blot of TRPML1 AcKO mice	Unpaired t test,two tailed	Ctrl=4	1±0.2656	p=0.0324	t(7)=2.662
			TRPML1 AcKO=5	0.3332±0.08033
Figure. S3C	Body weight of TRPML1 AcKO mice	Unpaired t test,two tailed	Ctrl=12	25.27±0.5186	p=0.6921	t(21)=0.4016
			TRPML1 AcKO=11	25.63±0.7488
Figure. S3H	SPT of TRPML1 AcKO mice	Unpaired t test,two tailed	Ctrl=9	80.72±1.333	p=0.0008	t(19)=3.978
			TRPML1 AcKO=12	71.53±1.727
Figure. S3I	Rotarod of TRPML1 AcKO mice	Unpaired t test,two tailed	Ctrl=9	248.3±23.92	p=0.4131	t(20)=0.8358
			TRPML1 AcKO=13	221.4±21.09
Figure. S3J	Pole climbing (T turn) of TRPML1 AcKO mice	Unpaired t test,two tailed	Ctrl=9	3.612±0.667	p=0.6708	t(20)=0.4314
			TRPML1 AcKO=13	3.314±0.3471
	Pole climbing (T tot) of TRPML1 AcKO mice	Mann Whitney test	Ctrl=9	14.89±2.083	p=0.4211
			TRPML1 AcKO=13	12.48±0.8206
Figure. S4A	qPCR of TRPML1 AcKO mice	Mann Whitney test	Ctrl=6	1±0.1327	p=0.0022
			TRPML1 NcKO=6	0.4998±0.01824
Figure. S4B	Body weight of TRPML1 NcKO mice	Unpaired t test,two tailed	Ctrl=8	23.13±0.5709	p=0.1883	t(13)=1.389
			TRPML1 NcKO=7	22.2±0.2795
Figure. S5A	qPCR of GFAP/PFC△ML1 mice mice	Unpaired t test,two tailed	Ctrl=6	1±0.04452	p<0.0001	t(10)=7.57
			GFAP/PFC△ML1 =6	0.5365±0.04204
Figure. S5B	qPCR of TRPML1 AcKO +TRPML1 mice	Mann Whitney test	Ctrl=6	1±0.05497	p=0.0022
			GFAP/PFC△ML1=6	24.52±2.168
Figure. S6B	OFT of C57/BL6J mice injected with ML-SI3	Unpaired t test,two tailed	Ctrl=12	709.5±86.44	Ctrl vs. TRPML1 AcKO p=0.4653	t(22)=0.7431
			ML-SI3=12	635.5±49.42
Figure. S6C	OFT of TRPML1 AcKO +ATP mice	One way ANOVA followed by Tukey's multiple comparisons test	Ctrl=14	Ctrl: 877.7±65.19	p=0.133	F (2, 33) = 2.146
			TRPML1 AcKO+saline=11	TRPML1 AcKO+saline: 806±43.42	Ctrl vs. TRPML1 AcKO+saline p=0.7234
			TRPML1 AcKO+ATP=11	TRPML1 AcKO+ATP: 685.4±84.25	TRPML1 AcKO+saline vs. TRPML1 AcKO+ATP p=0.4476
Figure. S7E	Neuronal calcium activity of TRPML1 AcKO mice	Two-way ANOVA followed by Sidak's multiple comparisons test	Ctrl=7	Ctrl-Pre: 5.21±0.858	Pre vs. Post p=0.7332	Interaction p=0.0309 F (1,11) = 6.121
				Ctrl-Post: 5.756±0.615
			TRPML1 AcKO=6	TRPML1 AcKO-Pre: 5.009±0.789	Pre vs. Post p=0.0409
				TRPML1 AcKO-Post: 2.811±0.601
Figure. S8A	Correlation of protein levels and SI	Correlation	Ctrl=5		p=0.014	R=0.3403
			Sus=6
			Res=6
Figure. S8C	Relative protein levels of astrocytic TFEB in CSDS mice	One way ANOVA followed by Dunnett’s post-hot test	Ctrl=5	1±0.04515	p=0.0031	F (2, 13) = 9.277
			Sus=6	0.5354±0.05585	Ctrl vs.Sus p=0.0016
			Res=5	0.7713±0.1182	Ctrl vs.Res p=0.1112
Figure. S8D	Mcoln1	Unpaired t test,two tailed	Ctrl=5	1±0.08668	Ctrl vs.TFEB-Cre p=0.0373	t(7)=2.565
			TFEB-Cre=4	0.5511±0.1649
	Lamp1	Unpaired t test,two tailed	Ctrl=5	1±0.08588	Ctrl vs.TFEB-Cre p=0.8632	t(7)=0.1787
			TFEB-Cre=4	0.9644±0.1979
	Prkaa1	Unpaired t test,two tailed	Ctrl=5	1±0.04936	Ctrl vs.TFEB-Cre p=0.4542	t(7)=0.7924
			TFEB-Cre=4	0.9201±0.09542
	Ulk1	Unpaired t test,two tailed	Ctrl=5	1±0.09365	Ctrl vs.TFEB-Cre p=0.329	t(7)=1.049
			TFEB-Cre=4	0.8272±0.1434
	Rab7	Unpaired t test,two tailed	Ctrl=5	1±0.04398	Ctrl vs.TFEB-Cre p=0.0633	t(7)=2.204
			TFEB-Cre=4	0.8175±0.07525
	Map1lc3	Unpaired t test,two tailed	Ctrl=5	1±0.09653	Ctrl vs.TFEB-Cre p=0.5729	t(7)=0.5914
			TFEB-Cre=4	0.9309±0.04664
Figure. S8F	Lysosome number of TFEB-Cre astrocytes	Mann Whitney test	Ctrl=44	55.3±5.015	p=0.0112
			TFEB-Cre=48	78.52±7.123
	Lysosome area of TFEB-Cre astrocytes	Mann Whitney test	Ctrl=44	1±0.08369	p=0.0004
			TFEB-Cre=48	1.757±0.1911
Figure. S8G	Mcoln1	Unpaired t test,two tailed	Ctrl=5	1±0.02197	Ctrl vs.TFEB-OE p=0.0051	t(8)=3.813
			TFEB-OE=5	1.264±0.0657
	Lamp1	Unpaired t test,two tailed	Ctrl=5	1±0.03714	Ctrl vs.TFEB-OE p=0.0018	t(8)=4.567
			TFEB-OE=5	1.235±0.03538
	Prkaa1	Unpaired t test,two tailed	Ctrl=5	1±0.02076	Ctrl vs.TFEB-OE p=0.4902	t(8)=0.723
			TFEB-OE=5	1.024±0.02541
	Ulk1	Unpaired t test,two tailed	Ctrl=5	1±0.1142	Ctrl vs.TFEB-OE p=0.4788	t(8)=0.7429
			TFEB-OE=5	0.9048±0.05823
	Rab7	Unpaired t test,two tailed	Ctrl=5	1±0.01545	Ctrl vs.TFEB-OE p=0.0059	t(8)=3.722
			TFEB-OE=5	1.108±0.0245
	Map1lc3	Unpaired t test,two tailed	Ctrl=5	1±0.2053	Ctrl vs.TFEB-OE p=0.1498	t(8)=1.593
			TFEB-OE=5	1.365±0.1012
Figure. S9B	Body weight of TFEB cKO mice	Unpaired t test,two tailed	Ctrl=4	23.83±1.166	p=0.6524	t(8)=0.4679
			TFEB cKO=6	24.45±0.7732
Figure. S10A	OFT of GFAP/PFC△EB mice	Unpaired t test,two tailed	EGFP=10	EGFP-Total distance: 993.4±52.28	p=0.2559	t(17)=1.176
				GFAP/PFC△EB -Total distance: 1120±97.49
		Unpaired t test,two tailed	GFAP/PFC△EB=9	EGFP-Center time: 43.31±8.242	p=0.2933	t(17)=1.085
				GFAP/PFC△EB -Center time: 31.09±7.557
Figure. S10B	EPM of GFAP/PFC△EB mice	Unpaired t test,two tailed	EGFP=10	EGFP-open arm: 87±16.55	p=0.4199	t(17)=0.7037
				GFAP/PFC△EB -open arm: 71.62±13.84
		Unpaired t test,two tailed	GFAP/PFC△EB=9	EGFP-closed arm: 157.6±17.47	p=0.4709	t(17)=0.7374
				GFAP/PFC△EB -closed arm: 173.9±12.93
Figure. S10C	OFT of TFEB cKO + TRPML1 mice	One way ANOVA followed by Tukey's multiple comparisons test	Ctrl+EGFP=9	Ctrl+EGFP-Total distance: 896±154.8	p=0.7459	F (2, 25) = 0.2966
				TFEB cKO+EGFP-Total distance: 844.1±144.9	Ctrl+EGFP vs. TFEB cKO+EGFP p=0.9621
			TFEB cKO+EGFP=10	TFEB cKO+TRPML1-Total distance: 993.4±113.6	TFEB cKO+EGFP vs. TFEB cKO+TRPML1 p=0.7291
		One way ANOVA followed by Tukey's multiple comparisons test		Ctrl+EGFP-Center time:15.15±2.907	p=0.7499	F (2, 25) = 0.2911
			TFEB cKO+TRPML1=9	TFEB cKO+EGFP-Center time: 14.46±1.837	Ctrl+EGFP vs. TFEB cKO+EGFP p=0.9835
				TFEB cKO+TRPML1-Center time: 17.4±3.661	TFEB cKO+EGFP vs. TFEB cKO+TRPML1 p=0.7443
Figure. S10D	EPM of TFEB cKO + TRPML1 mice	One way ANOVA followed by Tukey's multiple comparisons test	Ctrl+EGFP=9	Ctrl+EGFP-Open arm: 97.28±28.76	p=0.9949	F (2, 25) = 0.005158
				TFEB cKO+EGFP-Open arm: 94.17±18.82	Ctrl+EGFP vs. TFEB cKO+EGFP p=0.995
			TFEB cKO+EGFP=10	TFEB cKO+TRPML1-Open arm: 94.63±22.13	TFEB cKO+EGFP vs. TFEB cKO+TRPML1 p=0.9999
		One way ANOVA followed by Tukey's multiple comparisons test		Ctrl+EGFP-Closed arm: 167.7±29.29	p=0.9741	F (2, 25) = 0.02623
			TFEB cKO+TRPML1=9	TFEB cKO+EGFP-Closed arm: 161.7±18.37	Ctrl+EGFP vs. TFEB cKO+EGFP p=0.9794
				TFEB cKO+TRPML1-Closed arm: 161.2±17.88	TFEB cKO+EGFP vs. TFEB cKO+TRPML1 p=0.9999
